# Supplementary material for: Disentangling the link between zebrafish diet, gut microbiome succession, and Mycobacterium chelonae infection
Source: Anim Microbiome. 2023 Aug 10;5:38. doi: 10.1186/s42523-023-00254-8 (PMC10413624; doi:10.1186/s42523-023-00254-8)
Supplement: Supplementary file 2 — Additional file 2: Proximate analysis of diets used in the study. [file 42523_2023_254_MOESM2_ESM.xlsx]

## Sheet: Proximate&Elemental Analysis
Eurofins						ZIRC formula Adult Mix:	grams	Proportion		calculated from manufacturer information and proportion of the 3 components				Manufacturer Info:	Zeigler Adult Zebrafish Diet (2018)	OSI Spirulina	Golden Pearl*			ZIRC Adult MIX
Proximate Analysis:	ZIRC Mix	Watts Juv.	Watts Adult	Gemma		Zeigler Zebrafish Adult Diet (1 lb. bag X 4)	1812	0.562876		Proximate info:		Total % in the Mix			%					%
Protein %	53.56	43.13	44.19	60.06		O.S.I. Spirulina Flake = 500g	500	0.155319		Crude Protein Minimum		52.76		Crude Protein %	55	41	55			52.76
Crude Fat	14.26	21.96	9.49	18.89		Golden Pearl 32 oz	907.184	0.281806		Crude Fat Minimum		13.24		Crude Fat %	15	4	15			13.24
Moisture %	8.14	8.54	7.89	6.42		Total	3219.18	1		Moisture Maximum		10.24		Crude Fiber %	1.5	6	ND			1.8
Nitrogen %	8.57	6.9	7.07	9.61						Nitrogen %		N.D.		Moisture Maximum %	12	8	8			10.24
Protein Factor	6.25	6.25	6.25	6.25		The proximate analysis is the same				Protein Factor		N.D.		Ash Maximum %	12	ND	12			10.08
Ash	11.12	5.19	14.89	12.36						Ash Maximum		10.08		Phosphorus %	1.5	0.6	ND			0.936
Crude Fiber	0.4	2.8	2.8	0.4						Crude Fiber Maximum		1.8
Metabolizable Energy	1521	1760	1366	1592						Phosphorus		0.936		Mix Proportion (Weight)	0.56	0.16	0.28	1
Digestible Energy	1783	2014	1567	1896
NFE, Calculated	12.52	18.38	20.74	1.87										*300-500 and 500-800 µm sizes have same proximate information
Elemental Analysis	ZIRC Mix	Watts Juv.	Watts Adult	Gemma
Calcium	1.92	0.48	0.489	1.72
Copper	0.0039	0.00061	0.00084	0.0019
Iron	0.0617	0.007	0.0511	0.0265
Manganese	0.0072	0.00098	0.0012	0.006
Mangnesium	0.233	0.078	0.095	0.253
Phosphorous	1.62	0.843	0.833	1.96
Potassium	0.854	0.94	0.796	1.02
Sodium	1.26	0.605	0.627	1.04
Sulphur	0.71	0.43	0.43	1.48
Zinc	0.0175	0.0046	0.0047	0.0202
